# Supplementary material for: Emotional, Relational, and Identity Shifts in Aphasia Caregiving: An Interpretative Phenomenological Analysis of Care Partner Experiences
Source: Int J Lang Commun Disord. 2026 Jul 10;61(4):e70290. doi: 10.1111/1460-6984.70290 (PMC13352106; doi:10.1111/1460-6984.70290)
Supplement: Supplementary file 1 — Supporting Information: jlcd70290‐supp‐0001‐SuppMat.xlsx [file JLCD-61-0-s001.xlsx]

## Sheet: Sheet1
Example codes	Theme(s)	CP01	CP02	CP03	CP04	CP05	CP06	CP07	CP08	CP09	CP10	CP11	CP12	CP13	Total # participants endorsed
CP pushing PWA for acceptance; CP feels helplessness but can't give up	Relentless positivity	X	X	X		X		X	X	X	X		X		9
CP balancing independence with stepping in to help PWA	Shapeshifting to manage many roles	X	X		X	X		X	X	X			X	X	9
CP mediating social interactions for PWA; Changes to work and finances	Shapeshifting to manage many roles; Resentment, anger, sadness	X	X	X	X	X	X	X	X	X	X	X	X	X	13
CP feels their mental health is about maintining positivity; Not enough mental health resources for CPs	Relentless positivity; Resentment, anger, sadness		X							X	X			X	4
CP patience win communication is an adjustment; CP contradiction: push to continue conversation even with communication challenges	Shapeshifting to manage many roles; Loss of intimacy	X	X				X		X	X				X	6
CP feels stuck, underlying sadness; CP gratitude to PWA for effort while still some anger/resentment	Relentless positivity; Resentment, anger, sadness	X	X		X				X	X	X	X		X	8
CP thinks struggle is an important aspect of growth; CP hopelessness is triggering/distressing to talk about	Relentless positivity; Resentment, anger, sadness	X	X	X	X	X	X	X	X	X	X	X	X	X	13
CP feels disconnected from PWA mood/feelings; Loss of intimacy in relationship; CP claiming disconnect between them and PWA	Loss of intimacy	X	X	X	X	X	X	X	X	X	X	X	X		12
CP describes increasing PWA enthusiasm takes effort; PWA's optimism helps CP	Relentless Positivity	X	X		X		X	X		X	X	X	X	X	10
CP struggles with people not knowing about the difficulty of caring for PWA; CP resenting the lack of true understanding of the experience by researchers	Resentment, anger, sadness	X	X	X	X		X	X	X	X	X	X			10
Note: CP = care partner, PWA = person with aphasia
